# Supplementary material for: Impact of Dupilumab on Skin Surface Lipid-RNA Profile in Severe Asthmatic Patients
Source: Curr Issues Mol Biol. 2024 Oct 15;46(10):11425–37. doi: 10.3390/cimb46100680 (PMC11505614; doi:10.3390/cimb46100680)
Supplement: Supplementary file 1 [file cimb-46-00680-s001.zip]

Archive with 3 entries (3 files):
- cimb-3216055 R2 Supplementary Figure S1.pdf
- cimb-3216055 R2 Supplementary Figure S2.pdf
- cimb-3216055 R2 Supplementary Table S1.xlsx
