# Supplementary material for: Impact of Dupilumab on Skin Surface Lipid-RNA Profile in Severe Asthmatic Patients
Source: Curr Issues Mol Biol. 2024 Oct 15;46(10):11425–37. doi: 10.3390/cimb46100680 (PMC11505614; doi:10.3390/cimb46100680)
Supplement: Supplementary file 1 [file cimb-46-00680-s001.zip › cimb-3216055 R2 Supplementary Table S1.xlsx]

## Sheet: Table S1
Supplementary Table S1. Differentially expressed genes between 12 months of dupilumab treatment and 0 months (pre-treatment).
	Log2Fold Change: Expression level after 12 months of dupilumab treatment vs. 0 months.
	FDR: Benjamini and Hochberg's false discovery rate
		log2FoldChange	FDR				log2FoldChange	FDR
Up-regulated genes					Down-regulated genes
	PRR9	1.55706	2.28399e-05			MMP12	-4.86002	2.31907e-07
	KRT19	4.11052	2.28399e-05			HLA-DPB1	-2.61119	0.000259181
	KRT27	1.68545	0.000117232			FLJ45445	-4.21291	0.000891844
	PLCD3	2.0367	0.000161218			HLA-DRA	-2.47809	0.000891844
	TCHH	1.65909	0.000172722			LGALS1	-2.50893	0.000891844
	GPR56	2.52481	0.000248576			SDC2	-3.74991	0.000891844
	KANK1	3.58337	0.000259181			TMSB4X	-1.5277	0.000891844
	KRT71	1.56643	0.00033076			CXCL16	-1.69405	0.00146571
	IVL	1.61424	0.000732595			CRIP1	-3.26982	0.00154243
	KRTAP1-5	3.74256	0.000732595			CD74	-3.30196	0.00165075
	AZGP1	2.07972	0.000891844			TMSB10	-1.88391	0.00190625
	FABP9	1.81065	0.000891844			B2M	-1.71412	0.00216192
	FLG2	2.01871	0.000891844			MOB3A	-2.91077	0.00270115
	MUCL1	2.07229	0.000891844			ITGB2	-2.22152	0.00293691
	MYO1D	1.91249	0.000891844			TXNIP	-1.43046	0.00327834
	LCE1F	1.96568	0.00112548			COTL1	-1.81354	0.00479997
	KRT25	1.54898	0.0014224			IL10RA	-3.04639	0.00479997
	CDSN	1.55464	0.00193992			LYZ	-2.32046	0.00479997
	DUSP14	1.82654	0.00193992			LOC100133161	-3.58861	0.00479997
	KRTAP10-12	2.89957	0.00193992			NR4A3	-2.95499	0.00571863
	FCHSD1	1.91909	0.00270115			SRGN	-1.71595	0.00571863
	SPRR2E	1.32853	0.00285984			LOC100271836	-1.89685	0.00663166
	RPTN	2.02075	0.002876			TIMP1	-1.90442	0.00833107
	SPINK5	2.14328	0.002876			MICAL1	-2.65291	0.0105373
	BCAS1	3.0247	0.00325613			CTSZ	-2.75804	0.0106832
	CHAC1	1.7945	0.00325613			SLC16A3	-2.1109	0.0117051
	CA6	2.12074	0.00331472			STK17B	-1.91217	0.0117051
	KCTD11	2.04045	0.00342931			TGFBI	-3.22126	0.0117051
	SBSN	1.5558	0.00342931			ID2	-2.85699	0.0118665
	WASH2P	2.91134	0.00346815			GPR183	-4.11205	0.0126966
	CARD18	1.82352	0.00479997			TMEM71	-2.27226	0.0126966
	LCE2D	1.80578	0.00479997			TGFB1	-2.02958	0.0145956
	SPNS2	1.67019	0.00479997			ZFP36L1	-1.49702	0.015865
	CST6	1.62343	0.00489678			GNG10	-2.21651	0.0164134
	ASPRV1	1.54298	0.00501548			ARHGAP9	-3.08251	0.016703
	CNFN	1.49192	0.00501548			ADAM19	-2.69852	0.0173751
	GAS7	1.49782	0.00501548			AREG	-2.1963	0.0173751
	TGM1	2.08869	0.0057149			PLSCR1	-2.45932	0.0173751
	ELOVL7	2.23975	0.00571863			SLC9A7	-2.53265	0.0173751
	LCN2	1.67728	0.00593046			MMP9	-2.46758	0.0179875
	FOXQ1	1.87892	0.00611985			IL1R2	-1.63751	0.0185542
	ARL5A	1.98785	0.00649275			SPI1	-1.86941	0.0188584
	H1F0	1.5398	0.00670492			IFIT2	-2.68297	0.0207251
	CTNNBIP1	1.67332	0.00775556			LCP1	-1.58946	0.0208651
	AQP5	2.9876	0.00812286			VIM	-2.30295	0.0211972
	TMPRSS13	1.76947	0.00977245			ST8SIA4	-2.71441	0.0222832
	ALOX15B	1.73338	0.0100959			PDE4B	-1.59054	0.0233853
	KLK5	1.69496	0.0103803			ASAP1	-2.55742	0.0237292
	TCHHL1	1.40887	0.0103803			EIF2C2	-1.56532	0.0245224
	AKTIP	1.77604	0.0103977			RHOF	-2.40773	0.0258633
	EPN3	1.44044	0.0105373			LSP1	-1.31008	0.0260805
	IL18	1.60273	0.0105373			CD47	-2.11354	0.0267751
	CRYAB	1.95673	0.0106832			EMILIN2	-2.45312	0.0276691
	FLG	1.70398	0.0106835			HLA-DMA	-2.51232	0.027694
	KRTAP11-1	2.69551	0.0106835			ARHGAP25	-2.39051	0.0281397
	SPRR2D	1.33738	0.0114141			CSF2RB	-2.18414	0.0284769
	AGR2	3.51137	0.0117051			RMRP	-1.32391	0.0284769
	CPA4	1.67853	0.0126966			PPP6R1	-2.17771	0.0297496
	CRAT	1.72507	0.0126966			TYROBP	-1.58214	0.0301678
	NCCRP1	1.435	0.0131611			TAP1	-1.72168	0.0307841
	KRT23	1.41444	0.0134231			ATP1B3	-2.55527	0.0314371
	NIPAL2	1.5385	0.0145955			PLEKHO1	-1.90958	0.0314891
	EPS8L1	1.5381	0.0150669			PYCARD	-2.33064	0.0314891
	LCE2C	1.39011	0.0151786			SEC24D	-2.58172	0.0314891
	FAF1	2.45381	0.0157028			EGR1	-1.65371	0.0328563
	CSNK1E	1.77815	0.0173751			AGTPBP1	-2.32795	0.0338757
	KRT80	1.30787	0.0173751			CCL22	-3.17319	0.0352671
	SLC15A1	1.68024	0.0173751			NCF1	-1.90037	0.0369279
	SPRR1B	1.36427	0.0179275			IFNAR1	-2.33999	0.0378365
	WBSCR22	2.34142	0.0185542			ST3GAL2	-2.4535	0.0378365
	ALOXE3	2.5426	0.0187215			ACTB	-1.00367	0.038391
	CDR1	2.04414	0.019336			ENO1	-1.39132	0.038391
	PAPL	1.52126	0.0201476			IFI30	-1.28461	0.038391
	GRHL1	1.47278	0.021776			SRSF2	-1.9333	0.0386605
	LCE1C	1.49867	0.0222832			MT2A	-2.19194	0.0395877
	LCE1A	1.70691	0.0230855			SMAP2	-2.26749	0.0395877
	MYH14	2.74147	0.0233853			FLNA	-1.41743	0.0404382
	C1orf116	1.70175	0.0245224			MARCKSL1	-1.80442	0.0405331
	CDKN2B	2.04449	0.025058			DDX60L	-2.25638	0.0413147
	ABHD5	1.14361	0.0258633			ATG3	-1.43162	0.0414725
	BICD2	1.36659	0.0258633			IFITM1	-1.41011	0.0419304
	LCE3D	1.22659	0.0258633			TUBA1B	-1.38837	0.0424406
	KLK6	1.32587	0.0260805			ZYX	-1.61702	0.0425307
	PKP1	1.49869	0.0260805			CLEC4E	-1.5448	0.0462335
	CALML5	1.41496	0.0267751			PPP1R18	-2.06633	0.0462335
	HMOX1	1.2294	0.0267751			RELB	-2.19798	0.0465213
	HS3ST6	2.28421	0.0281397			PSAP	-1.32361	0.0485134
	LCE1B	1.75029	0.0281397			ANPEP	-2.1816	0.0497025
	EHF	1.28206	0.0284769			SH3BP2	-1.91331	0.0497025
	USP38	1.30826	0.0284769			PSME2	-2.16902	0.0499788
	KRT74	1.94676	0.0285725
	LCE3E	1.34788	0.0297496
	SGPP2	1.90342	0.0302893
	SMPD3	1.51368	0.0302893
	KRTAP5-3	2.3762	0.0306668
	ATP12A	1.50894	0.0314371
	KRTAP21-2	2.56281	0.0314891
	SHB	1.69322	0.0314891
	WIPI2	1.24137	0.031648
	SPRR1A	1.239	0.0324089
	FAM25B	1.61216	0.0328563
	GDE1	1.7588	0.0328563
	KRT17	1.21246	0.0336813
	TM4SF1	1.3633	0.0336813
	PDZK1	2.03527	0.0338757
	SASH1	2.48252	0.0338757
	KLHDC3	1.46723	0.0340496
	PLCD1	2.443	0.0342473
	PRSS3	1.44693	0.0344515
	IGFL2	1.52048	0.0374417
	MRPS7	1.92503	0.0374417
	KRTDAP	1.42469	0.0385954
	BCRP3	1.6072	0.0386605
	HSBP1L1	1.54761	0.0388944
	ESYT3	2.89903	0.0389278
	CALML3	1.32955	0.0404382
	LY6G6C	2.30697	0.0413147
	MSMO1	1.55899	0.0413147
	ZDHHC9	1.48231	0.0416016
	IDE	1.35619	0.0416172
	KRTAP19-1	2.20817	0.0417636
	HDDC2	2.25456	0.0424406
	SULT2B1	1.64375	0.0462335
	TCEB3C	2.39485	0.0462793
	DSTN	1.27465	0.0463069
	MAFA	1.93364	0.0475142
	PRSS8	1.44825	0.0485314
	PPP1R3D	2.11154	0.0490202
